# Supplementary material for: Identification of Quantitative Trait Loci Controlling Root Morphological Traits in an Interspecific Soybean Population Using 2D Imagery Data
Source: Int J Mol Sci. 2024 Apr 25;25(9):4687. doi: 10.3390/ijms25094687 (PMC11083680; doi:10.3390/ijms25094687)
Supplement: Supplementary file 1 [file ijms-25-04687-s001.zip]

Archive with 1 entries (1 files):
- ijms-2946782-supplementary.pdf
